# Supplementary material for: Characterization of the Population, Treatment Patterns, and Outcomes of Patients with Advanced or Metastatic Non-Small-Cell Lung Cancer (NSCLC) with Epidermal Growth Factor Receptor Mutation (EGFRm): A Retrospective Cohort Study from IPO Porto
Source: Curr Oncol. 2025 Jul 24;32(8):414. doi: 10.3390/curroncol32080414 (PMC12384510; doi:10.3390/curroncol32080414)
Supplement: Supplementary file 1 [file curroncol-32-00414-s001.zip]

Archive with 1 entries (1 files):
- curroncol-3713313-supplementary.pdf
